# Supplementary material for: Safety and Efficacy of Bispecific Antibodies in Adults with Large B-Cell Lymphomas: A Systematic Review of Clinical Trial Data
Source: Int J Mol Sci. 2024 Sep 9;25(17):9736. doi: 10.3390/ijms25179736 (PMC11396745; doi:10.3390/ijms25179736)
Supplement: Supplementary file 1 [file ijms-25-09736-s001.zip]

Archive with 3 entries (3 files):
- Bayly-McCready_LBCLBsAbs_IJMS_SupplementaryMaterialS1_SearchStrategy.pdf
- Bayly-McCredie_LBCLBsAbs_IJMS_SupplementaryMaterialS2_Intervention_AdverseEvent_Characteristics.pdf
- Bayly-McCredie_LBCLBsAbs_IJMS_SupplementaryMaterialS3_FullSafetyEfficacy.pdf
